# Supplementary material for: Manufacturability of a Tetraethyl Orthosilicate-Based Hydrogel for Use as a Single Application Otitis Externa Therapeutic
Source: Pharmaceutics. 2022 Sep 23;14(10):2020. doi: 10.3390/pharmaceutics14102020 (PMC9607239; doi:10.3390/pharmaceutics14102020)
Supplement: Supplementary file 1 [file pharmaceutics-14-02020-s001.zip]

Archive with 1 entries (1 files):
- pharmaceutics-1909956-supplementary.pdf
